# Supplementary material for: Allergic Status, Long COVID, and Post-Restriction Respiratory Outcomes in Children: A Single-Center Questionnaire-Based Study
Source: J Clin Med. 2026 May 21;15(10):3982. doi: 10.3390/jcm15103982 (PMC13206905; doi:10.3390/jcm15103982)
Supplement: Supplementary file 1 [file jcm-15-03982-s001.zip]

Archive with 1 entries (1 files):
- jcm-4260324-supplementary.pdf
